# Supplementary material for: On the Shape-Selected, Ligand-Free Preparation of Hybrid Perovskite (CH3NH3PbBr3) Microcrystals and Their Suitability as Model-System for Single-Crystal Studies of Optoelectronic Properties
Source: Nanomaterials (Basel). 2021 Nov 13;11(11):3057. doi: 10.3390/nano11113057 (PMC8623308; doi:10.3390/nano11113057)
Supplement: Supplementary file 1 [file nanomaterials-11-03057-s001.zip]

Archive with 1 entries (1 files):
- nanomaterials-1428682-supplementary.pdf
